# Supplementary material for: Estimation of soybean yield based on high-throughput phenotyping and machine learning
Source: Front Plant Sci. 2024 Jun 6;15:1395760. doi: 10.3389/fpls.2024.1395760 (PMC11187272; doi:10.3389/fpls.2024.1395760)
Supplement: Supplementary file 1 [file Presentation_1.zip]

Archive with 4 entries (3 files):
- Supplementary Material/
- Supplementary Material/Appendix 1:Name of the image parameters.XLSX
- Supplementary Material/Appendix 2:Definition of the image metrics.DOCX
- Supplementary Material/Appendix 3 :Information table of 240 soybean germplasm resources表.XLSX
